# Supplementary material for: Identification and Quantification of Bioactive Compounds in Organic and Conventional Edible Pansy Flowers (Viola × wittrockiana) and Their Antioxidant Activity
Source: Plants (Basel). 2023 Mar 10;12(6):1264. doi: 10.3390/plants12061264 (PMC10057616; doi:10.3390/plants12061264)
Supplement: Supplementary file 1 [file plants-12-01264-s001.zip]

Archive with 1 entries (1 files):
- plants-2268925-supplementary.pdf
